# Supplementary material for: Assessing craving in cocaine and cocaine base paste users: validation of the Cocaine Craving Questionnaire-Brief in a Chilean sample
Source: Addict Sci Clin Pract. 2026 Jan 22;21:20. doi: 10.1186/s13722-026-00647-5 (PMC12853577; doi:10.1186/s13722-026-00647-5)
Supplement: Supplementary file 2 — Supplementary Material 2 [file 13722_2026_647_MOESM2_ESM.xlsx]

## Sheet: Sheet1
project_id	sex	age	education	ccq1	ccq2	ccq3	ccq4r	ccq5	ccq6	ccq7r	ccq8	ccq9	ccq10	ccq11	ccq12	ccq_mean
1	2	46	5	2	2	2	2	2	2	3	2	2	2	2	1	2
1	1	24	5	1	2	2	1	2	1	1	1	1	2	1	2	1.417
1	1	32	5	1	2	1	2	1	4	1	1	1	1	1	1	1.417
1	1	49	4	4	4	4	4	4	4	4	4	4	1	4	4	3.75
1	1	31	5	3	2	1	1	1	1	4	1	1	1	1	1	1.5
1	1	33	7	3	2	2	2	2	2	1	1	1	1	2	2	1.75
1	1	52	2	2	2	1	3	1	1	3	1	1	1	2	1	1.583
1	1	28	4	3	3	3	3	2	3	1	2	3	2	2	3	2.5
1	1	30	5	3	3	1	1	1	1	1	3	1	1	1	1	1.5
1	1	27	5	4	4	4	4	4	4	4	4	4	2	4	4	3.833
1	1	36	7	1	3	1	1	2	2	4	1	1	1	2	1	1.667
1	1	25	3	1	2	1	1	2	1	3	2	1	1	1	1	1.417
1	1	32	5	4	4	2	1	2	2	3	1	1	1	4	2	2.25
1	1	31	4	4	4	1	3	2	3	2	1	1	1	1	2	2.083
1	2	49	4	3	3	1	2	2	2	2	1	1	1	3	2	1.917
1	2	36	3	3	3	2	2	2	2	2	1	1	1	2	2	1.917
1	2	42	5	1	2	2	3	2	2	3	1	1	1	2	1	1.75
1	2	30	4	4	4	2	2	4	4	4	4	2	1	4	4	3.25
1	2	33	6	1	1	1	4	1	1	4	1	1	1	1	1	1.5
1	2	28	8	1	1	1	1	1	1	1	1	1	1	1	1	1
1	2	26	4	1	1	1	1	1	1	1	1	1	1	1	1	1
1	1	26	5	1	1	1	1	1	1	1	1	1	1	1	1	1
1	1	24	6	1	1	1	1	1	1	1	1	1	1	1	1	1
1	1	19	3	1	1	1	1	1	1	1	1	1	1	1	1	1
1	2	50	4	1	1	1	1	1	1	1	1	1	1	1	1	1
1	1	21	9	1	1	1	1	1	1	2	1	1	1	1	1	1.083
1	1	30	8	2	2	1	1	2	2	3	1	1	1	2	2	1.667
1	1	27	4	1	1	1	4	1	1	4	1	1	1	1	1	1.5
1	1	41	3	1	1	1	1	1	1	2	3	1	1	1	1	1.25
1	1	30	2	1	1	1	4	1	1	4	1	1	1	1	1	1.5
1	1	28	4	3	4	3	4	3	3	4	4	3	3	3	3	3.333
1	1	26	6	3	2	1	1	1	1	1	1	1	1	1	1	1.25
1	1	35	5	1	1	1	1	1	1	1	3	1	1	1	1	1.167
1	1	37	2	1	3	3	3	3	3	2	1	1	1	3	3	2.25
1	1	20	6	1	2	1	2	2	1	3	3	1	1	2	1	1.667
1	2	31	4	1	1	1	1	1	1	1	1	1	1	1	1	1
1	1	56	3
1	1	40	9	1	1	1	4	1	1	4	1	1	1	1	1	1.5
1	1	42	5	1	1	1	1	1	1	1	1	1	1	1	1	1
1	1	32	5	1	2	1	1	1	2	3	1	1	1	1	2	1.417
1	1	49	5	1	2	1	2	2	1	2	2	1	1	1	1	1.417
1	1	28	5	1	2	1	1	2	1	2	1	1	1	1	1	1.25
1	1	53	4	1	1	1	1	1	1	1	1	1	1	1	1	1
1	1	27	4	1	1	1	2		1	4	1	2	1	1	1	1.455
1	1	28	9	2	1	1	1	2	1	4	1	1	1	1	1	1.417
1	1	38	3	1	2	1	1	2	1	1	1	1	1	1	1	1.167
1	1	47	6	2	2	1	3	1	2	2	1	1	1	2	1	1.583
1	1	43	5	1	1	1	1	1	1	3	1	1	1	1	1	1.167
1	1	27	4	2	2	2	3	2	2	3	1	1	1	2	2	1.917
1	1	52	2	1	1	1	1	1	1	1	1	1	1	1	1	1
1	1	27	6	4	4	1	1	4	1	2	4	1	1	3	3	2.417
1	1	24	7	2	2	1	1	1	1	1	1	1	1	1	1	1.167
1	1	33	8	1	2	1	2	1	1	4	2	1	1	1	1	1.5
1	1	32	5	2	2	1	1	2	2	3	4	1	1	3	2	2
1	1	40	4	3	3	1	2	2	1	1	1	1	1	2	1	1.583
1	1	28	8	1	1	1	4	3	1	3	1	1	1	1	1	1.583
1	1	46	5	1	2	2	2	2	2	3	2	2	2	2	1	1.917
1	1	48	5	3	4	2	3	2	3	3	2	2	2	3	2	2.583
1	1	30	4	3	3	3	2	3	3	3	3	3	2	3	3	2.833
1	1	20	7	3	3	3	3	2	2	3	2	2	2	2	2	2.417
1	1	25	4	1	2	1	1	2	1	2	1	1	1	3	1	1.417
1	1	34	8	1	4	3	3	4	3	3	1	3	1	2	2	2.5
1	1	40	7
1	1	24	5	1	3	2	3	2	2	2	1	2	1	2	2	1.917
1	1	29	5	2	3	1	1	1	1	1	1	1	1	1	1	1.25
1	1	43	5	1	2	1	1	1	1	1	1	1	1	1	1	1.083
1	1	39	5	4	4	4	4	4	4	4	1	4	4	4	4	3.75
1	1	31	3	2	2	1	3	2	2	2	2	2	1	2	1	1.833
1	1	36	6	1	3	2	2	2	1	4	1	1	1	2	3	1.917
1	1	40	7	2	2	1	1	2	1	3	1	1	1	2	1	1.5
1	1	23	4	1	4	4	2	4	4	4	3	3	1	4	4	3.167
1	2	25	7	4	4	4	3	4	4	4	4	4	4	4	4	3.917
1	1	29	4	1	2	3	1	2	3	3	1	2	1	2	2	1.917
1	1	33	5	2	2	2	3	2	2	3	2	1	1	2	2	2
1	2	28	5	1	1	1	1	1	1	1	1	1	1	1	1	1
1	2	45	5	1	1	1	2	1	1	1	1	1	1	1	1	1.083
1	2	23	4	2	2	1	1	1	1	4	1	1	1	2	1	1.5
1	2	46	4	1	4	3	3	3	3	4	1	3	3	3	3	2.833
1	2	31	5	3	3	1	3	3	3	4	3	1	3	3	3	2.75
1	2	36	4	1	2	1	1	1	1	1	1	1	1	1	1	1.083
1	2	46	4	2	2	1	1	2	1	1	1	1	1	1	1	1.25
1	2	26	4	1	1	1	1	1	1	1	1	1	1	1	1	1
1	2	19	5	2	2	1	2	1	1	3	2	1	2	2	2	1.75
1	2	37	4	1	1	1	3	1	1	4	1	1	1	1	1	1.417
1	2	47	2	1	1	1	1	1	1	1	1	1	1	1	1	1
1	2	26	6	2	1	1	4	1	1	4	1	1	1	1	1	1.583
1	2	39	4	1	1	1	1	1	1	1	1	1	1	1	1	1
1	1	41	6	1	1	1	1	1	1	4	1	1	1	1	1	1.25
1	1	24	5	1	2	1	4	1	1	1	1	1	1	1	1	1.333
1	1	32	4	4	2	1	1	1	1	4	1	1	1	1	1	1.583
1	1	38	5	1	1	1	1	1	1	3	1	1	1	1	1	1.167
1	1	37	6	1	2	1	1	1	1	1	1	1	1	1	1	1.083
1	1	48	6	2	2	2	3	2	2	3	3	2	2	2	3	2.333
1	1	42	2	3	3	1	1	1	1	2	1	1	1	1	1	1.417
1	1	19	2	3	3	2	2	1	1	2	1	1	1	1	1	1.583
1	1	47	6	1	1	1	1	1	1	4	1	1	1	1	1	1.25
1	1	31	4	1	2	1	1	1	1	1	1	1	1	1	1	1.083
1	1	34	5	3	2	1	1	1	1	4	1	1	1	1	1	1.5
1	1		8	3	3	3	1	2	2	3	2	2	2	2	2	2.25
1	1	47	5	3	3	3	3	2	2	4	1	1	1	1	1	2.083
1	1	30	6	3	3	1	1	4	2	2	2	1	1	4	2	2.167
1	1	29	5	1	1	1	1	1	1	2	1	1	1	1	1	1.083
1	1	36	5	1	1	1	4	1	1	4	1	1	1	1	1	1.5
1	1	32	6	1	1	1	3	2	2	3	1	1	1	2	2	1.667
1	1	36	3	1	1	1	1	1	1	1	1	1	1	1	1	1
1	2	25	5	1	1	1	1	1	1	1	1	1	1	1	1	1
1	1	36	5	4	4	4	4	4	4	4	3	2	4	4	4	3.75
1	2	42	4	3	4	3	2	3	2	2	2	2	2	3	3	2.583
1	2	35	5	1	2	1	3	2	1	3	3	2	1	1	1	1.75
1	1	25	4	1	2	1	1	1	1	3	2	1	1	3	1	1.5
1	1	55	5	1	1	1	4	1	1	4	1	1	1	1	1	1.5
1	2	33	5	4	3	2	3	4	4	4	4	4	1	4	1	3.167
1	1	41	5	2	2	2	3	2	2	3	1	1	1	2	2	1.917
1	1	21	4	1	1	1	2	1	1	3	1	1	1	1	1	1.25
1	1	41	5	1	1	1	1	1	1	1	1	1	1	1	1	1
1	1	58	2	1	1	1	1	1	1	1	1	1	1	1	1	1
1	1	50	5	1	1	1	1	1	1	4	1	1	1	1	1	1.25
1	1	41	6	2	2	2	3	3	3	3	3	2	3	2	3	2.583
1	1	34	5	3	3	1	2	2	2	4	2	1	1	2	2	2.083
1	1	38	4	2	2	1	2	2	1	3	1	1	1	2	1	1.583
1	1	44	4	1	1	1	1	1	1	1	4	1	1	1	1	1.25
1	1	27	5	1	2	2	2	3	2	3	3	1	3	1	1	2
1	1	42	7	1	1	1	1	1	1	1	1	1	1	1	1	1
1	1	41	7	4	4	4	4	4	4	4	4	4	4	4	4	4
1	1	28	8	1	1	1	1	1	1	1	1	1	1	1	1	1
1	1	43	7	1	1	1	1	1	1	1	1	1	1	1	1	1
1	1	38	5	1	1	1	1	1	1	1	1	1	1	1	1	1
1	1	28	5	3	2	1	1	1	1	1	1	1	1	1	1	1.25
1	1	32	4	3	3	1	2	2	2	3	2	2	1	2	2	2.083
1	1	59	4	2	2	2	3	2	3	3	2	2	2	4	3	2.5
1	1	35	5	3	2	3	1	1	2	3	1	2	1	2	1	1.833
1	1	39	5	1	2	2	3	2	2	3	2	2	2	2	2	2.083
1	1	32	6	4	4	1	1	4	3	4	1	1	1	3	3	2.5
1	1	48	4	1	1	1	1	1	1	1	1	1	1	1	1	1
1	1	33	6	1	2	1	1	2	2	1	1	1	1	1	1	1.25
1	1	45	9	3	3	2	2	2	2	3	1	2	1	2	1	2
1	1	29	9	2	2	2	1	2	1	2	1	1	1	2	1	1.5
1	1	42	3	2	2	2	2	2	2	3	2	2	2	2	2	2.083
1	2	48	4	1	1	1	1	1	1	1	1	1	1	1	1	1
1	2	26	8	1	1	1	1	1	1	1	1	1	1	1	1	1
1	2	30	3	2	2	2	3	1	1	3	2	1	2	1	1	1.75
1	2	48	9	1	4	1	2	1	1	1	1	1	1	1	1	1.333
1	2	37	4	1	1	1	1	1	1	1	1	1	1	1	1	1
1	2	24	4	1	1	1	1	1	1	1	1	1	1	1	1	1
1	2	29	4	1	1	1	1	1	1	1	1	1	1	1	1	1
1	2	23	2	1	2	1	1	2	1	2	1	1	1	2	1	1.333
1	2	30	5	2	2	1	1	2	1	1	1	1	1	2	1	1.333
1	2	31	5	2	3	2	3	3	2	4	2	1	1	2	2	2.25
1	2	49	3	4	4	1	1	2	2	1	4	1	1	4	2	2.25
1	2	23	3	1	2	1	3	1	1	3	1	1	1	1	1	1.417
1	2	26	5	2	2	2	1	2	2	3	2	1	2	2	2	1.917
1	2	35	5	1	1	1	1	1	1	1	1	1	1	1	1	1
1	2	41	7	3	4	4	3	4	4	4	1	4	1	4	4	3.333
1	2	28	3	1	1	1	2	1	1	1	1	1	1	1	1	1.083
1	2	51	2	2	4	4	1	4	4	3	4	4	2	2	1	2.917
1	2	35	4	1	1	1	2	1	1	1	1	1	1	1	1	1.083
1	2	50	5	1	1	1	3	1	1	4	1	1	1	1	1	1.417
1	2	40	3	3	3	1	1	3	1	1	4	2	1	4	1	2.083
1	2	51	5	1	1	1	1	1	1	1	1	1	1	1	1	1
1	2	34	2	1	1	1	4	1	1	1	1	1	1	1	1	1.25
1	2	28	6	1	1	1	1	1	1	1	2	1	1	1	1	1.083
1	2	24	4	1	1	1	2	1	1	1	1	1	1	1	1	1.083
1	1	38	4	1	1	1	1	1	1	1	1	1	1	1	1	1
1	1	44	7	1	1	1	1	1	1	3	1	1	1	1	1	1.167
1	1	44	4	1	1	1	1	1	1	1	1	1	1	1	1	1
1	1	57	3	1	2	1	1	1	1	4	1	1	1	1	1	1.333
1	1	48	2	1	1	1	1	1	1	1	1	1	1	1	1	1
1	1	37	6	4	4	4	4	4	4	4	3	4	4	4	4	3.917
1	1	34	5	2	3	1	2	2	1	4	1	1	1	2	1	1.75
1	1	42	9	1	2	1	2	2	2	3	2	2	2	1	2	1.833
1	1	31	8	2	2	1	1	2	2	3	1	1	1	2	1	1.583
1	1	31	5	2	2	1	2	2	1	3	1	1	1	1	1	1.5
1	1	57	2	2	2	1	2	2	2	3	2	2	1	2	2	1.917
2	2	37	5	1	1	1	1	1	1	4	2	1	1	1	1	1.333
2	2	29	4	3	3	3	3	3	3	2	2	2	2	1	1	2.333
2	2	35	2	2	1	1	1	1	1	1	1	1	1	1	1	1.083
2	1	28	3	2	3	2	2	3	2	4	4	1	1	2	3	2.417
2	2	46	5	4	3	1	1	1	1	1	1	1	1	1	1	1.417
2	2	24	2	1	1	1	1	1	1	1	1	1	1	1	1	1
2	1	42	7	1	1	1	1	1	1	1	1	1	1	1	1	1
2	1	41	5	2	3	4	3	4	3	3	2	3	3	2	3	2.917
2	1	30	4	1	2	1	3	1	2	3	4	1	1	1	1	1.75
2	1	40	5	3	3	3	3	3	3	3	3	3	3	3	3	3
2	1	31	5	4	4	1	1	1	1	1	3	1	1	1	1	1.667
2	1	29	4	4	4	1	4	4	4	3	1	1	1	4	4	2.917
2	1	20	5	2	3	3	3	3	2	3	1	3	1	3	3	2.5
2	2	25	7	1	1	1	1	1	1	1	1	1	1	1	1	1
2	2	22	3	2	3	3	3	3	3	4	4	2	3	4	2	3
2	1	29	5	3	1	1	1	1	1	4	1	1	1	1	1	1.417
2	1	50	5	4	3	1	2	2	1	4	3	1	3	3	3	2.5
2	1	22	5	2	2	2	2	3	2	2	2	2	2	2	2	2.083
2	1	39	8	1	2	1	3	2	2	3	2	2	1	2	1	1.833
2	1	23	7	2	3	3	3	3	2	2	1	2	1	2	3	2.25
2	1	33	4	2	2	2	3	2	2	3	1	1	2	2	2	2
2	1	41	5	2	2	1	1	2	1	2	1	1	1	2	1	1.417
2	2	25	4	2	2	1	2	2	2	2	1	1	1	2	1	1.583
2	2	26	8	4	3	3	3	3	3	4	3	2	3	3	3	3.083
2	2	33	2	1	1	1	1	1	1	1	1	1	1	1	1	1
2	1	25	4	2	1	1	1	1	1	1	1	1	1	1	1	1.083
2	1	19	3	3	2	3	3	3	2	3	2	3	2	2	1	2.417
2	2	41	5	1	1	1	1	1	1	1	1	1	1	1	1	1
2	2	54	3	3	4	1	1	1	1	1	1	1	1	2	1	1.5
2	2	29	3	1	2	1	1	3	3	3	1	1	1	3	2	1.833
2	1	29	6	4	4	4	4	4	4	4	4	4	4	4	4	4
2	1	35	7
2	2	34	5	1	1	1	1	1	1	1	1	1	1	1	1	1
2	2	21	4	4	4	4	3	4	4	4	4	2	4	4	4	3.75
2	1	27	5	2	3	3	3	3	3	4	2	4	2	3	2	2.833
2	1	55	3	1	2	1	1	1	4	2	2	3	3	1	1	1.833
2	1	45	3	4	4	1	1	1	1	1	1	1	1	1	1	1.5
2	1	22	3	1	4	4	1	3	3	4	1	3	3	4	1	2.667
2	1	29	5	1	2	2	3	2	1	3	1	1	1	1	1	1.583
2	2	45	5	1	1	1	1	1	1	3	1	1	1	1	1	1.167
2	2	36	7	4	4	1	1	3	3	3	1	1	1	3	2	2.25
2	2	35	9	4	4	4	4	4	4	4	4	4	4	4	4	4
2	2	51	8	1	2	1	1	1	1	1	1	1	1	1	1	1.083
2	1	33	5	2	2	2	1	2	1	4	1	1	1	1	1	1.583
2	1	25	4	1	2	1	1	2	1	2	1	1	1	2	1	1.333
2	1	46	5	2	3	3	3	3	3	4	2	3	3	3	4	3
2	1	31	4	4	4	3	1	4	3	4	3	3	3	4	3	3.25
2	1	53	5	1	2	1	3	1	1	3	1	1	1	1	1	1.417
2	2	27	4	1	1	1	1		1	1	1	1	1	1	1	1
2	2	19	5	2	3	1	1	2	2	4	3	1	1	2	2	2
2	1	23	4	1	2	1	1	1	1	2	1	1	1	1	1	1.167
2	1	32	5	4	4	4	3	4	4	4	3	3	3	3	3	3.5
2	1	46	5	4	4	4	3	3	3	3	4	4	4	4	4	3.667
2	1	40	9	3	3	3	3	3	3	3	2	3	3	3	3	2.917
2	2	30	4	3	4	3	3	3	2	3	1	2	2	2	2	2.5
2	1		5	3	2	1	1	1	1	1	1	1	1	1	1	1.25
2	1	53	4
2	1	33	5	2	3	1	2	2	2	2	2	1	3	2	2	2
2	2	38	7	1	1	1	1	1	1	1	1	1	1	1	1	1
2	2	41	3	2	2	1	1	1	1	1	1	1	1	1	1	1.167
2	2	32	5	3	4	3	4	4	4	4	2	4	4	4	3	3.583
2	2	24	6	2	2	1	1	2	1	3	1	1	1	2	2	1.583
2	1	52	4	3	2	1	1	1	1	1	1	1	1	1	1	1.25
2	1	34	7	4	4	4	1	4	4	4	1	1	1	1	1	2.5
2	1	28	5	2	3	4	2	3	4	1	3	3	3	3	4	2.917
2	1	22	4	2	2	2	2	2	2	2	2	2	2	2	2	2
2	1	25	4	1	4	4	4	4	4	4	1	4	1	4	4	3.25
2	1	42	8	2	2	1	1	2	1	3	1	1	1	1	1	1.417
2	1	43	7
2	1	53	4	1	1	1	1	1	1	1	1	1	1	1	1	1
2	1	26	5	2	1	1	3	2	1	3	1	2	2	2	3	1.917
2	1	51	5	1	4	3	2	4	3	4	3	2	3	4	3	3
2	1	35	8	2	2	1	2	1	1	3	1	1	1	1	1	1.417
2	1	28	5	1	1	1	3	1	1	1	1	1	1	1	1	1.167
2	1		6	3	3	3	3	2	3	4	3	3	3	3	2	2.917
2	2	40	7	1	1	1	2	1	1	1	1	1	1	1	1	1.083
2	2	34	4	1	2	4	1	2	2	3	1	4	1	3	2	2.167
2	1	30	5	1	2	1	1	1	2	2	1	1	1	1	1	1.25
2	1	31	5	1	2	1	3	2	2	3	1	1	1	2	1	1.667
2	1	19	4	4	4	2	2	3	4	4	3	2	1	3	1	2.75
2	1	42	8	1	2	2	3	2	2	3	1	1	1	1	2	1.75
2	1	43	2	3	3	3	3	3	3	2	1	1	1	3	3	2.417
2	1	31	6	3	4	3	3	3	3	4	1	3	3	3	3	3
2	1	31	4	3	2	1	2	2	1	3	2	1	1	1	1	1.667
2	1	22	8	2	3	2	2	2	1	2	3	2	3	2	1	2.083
2	2	27	5	1	1	1	1	1	1	1	1	1	1	1	1	1
2	1	45	6	2	3	2	3	1	2	2	2	2	2	1	1	1.917
2	1	37	6	4	4	1	3	4	3	3	1	1	1	3	3	2.583
2	1	28	6	1	1	1	2	1	1	1	1	1	1	1	1	1.083
2	1	33	6	3	3	2	2	2	2	3	3	2	1	2	1	2.167
2	1	33	5	3	2	1	1	2	3	2	2	2	3	3	3	2.25
2	1	42	4	1	1	1	2	1	1	2	1	1	1	1	1	1.167
2	1	28	9	1	1	1	3	1	1	1	2	1	1	1	1	1.25
2	1	47	4	3	2	2	3	3	3	3	3	2	2	2	2	2.5
2	1	41	5	4	3	2	1	2	1	3	1	2	1	1	1	1.833
2	1	27	8	1	3	1	1	2	2	2	3	1	1	2	1	1.667
2	1	38	5	2	2	1	1	1	1	4	1	1	1	1	1	1.417
2	1	58	3	4	4	4	4	4	4	4	4	4	4	4	4	4
2	1	29	4	1	2	1	2	1	1	1	1	1	1	1	1	1.167
2	1	32	5	2	1	1	1	1	1	1	2	1	1	1	1	1.167
2	1	21	2	2	2	1	3	1	1	3	1	1	1	1	1	1.5
2	2	31	4	2	2	1	1	1	1	1	1	1	1	1	1	1.167
2	2	35	5	3	3	2	1	3	3	2	1	3	1	2	2	2.167
2	2	36	5	1	1	1	1	1	1	1	1	1	1	1	1	1
2	1	40	9	4	4	1	1	4	4	4	4	1	4	4	4	3.25
2	1	60	4	2	2	2	3	2	1	4	2	2	2	1	1	2
2	1	37	7	2	3	1	3	2	2	3	1	1	1	1	1	1.75
2	1	45	5	3	2	1	4	1	1	4	1	1	1	1	1	1.75
2	1	32	5	1	4	4	3	2	2	3	1	2	1	2	1	2.167
2	1	38	3	1	2	1	1	1	1	1	1	1	1	1	1	1.083
2	1	33	4	2	2	2	3	2	2	3	1	1	1	2	1	1.833
2	1	18	4	2	3	1	2	1	2	2	1	1	1	2	2	1.667
2	2	27	4	2	2	3	3	3	3	3	3	2	2	3	2	2.583
2	1	25	6	2	3	1	3	4	4	1	4	1	4	4	4	2.917
2	2	37	8	4	4	1	3	4	4	4	4	2	4	4	3	3.417
2	2	48	4	4	4	1	4	4	4	4	4	1	1	4	1	3
2	2	39	7	1	2	1	1	2	1	2	1	2	1	1	1	1.333
2	2	29	9	3	2	1	2	2	2	3	3	1	1	2	1	1.917
2	1	38	7	3	3	3	4	4	3	3	3	3	3	3	3	3.167
2	1	27	4	1	1	1	2	1	1	4	1	1	1	1	1	1.333
2	1	39	2	1	1	1	1	1	1	1	1	1	1	1	1	1
2	1	27	4	2	2	1	1	1	1	4	1	1	1	1	1	1.417
2	1	23	5	2	2	1	1	1	1	2	1	1	1	1	1	1.25
2	1	45	4	4	4	3	2	3	3	3	4	3	4	4	3	3.333
2	1	30	2	2	3	2	2	2	2	3	1	1	1	2	2	1.917
2	1	36	5	1	3	3	2	3	3	3	2	2	1	3	2	2.333
2	2	32	2	1	1	1	2	1	1	1	1	1	1	1	1	1.083
2	1	18	4	1	3	3	3	4	3	4	3	3	2	3	3	2.917
2	1	35	8	4	4	4	4	4	4	4	2	4	4	4	3	3.75
2	1	42	7	4	4	4	1	2	2	3	1	1	1	2	2	2.25
2	1	31	6	1	2	1	2	2	1	2	1	1	1	1	1	1.333
2	1	32	6	2	2	1	1	2	2	1	1	1	1	2	1	1.417
2	1	30	4	3	3	3	3	3	2	3	2	2	2	3	2	2.583
2	2	27	3	1	1	1	1	1	1		4	1	1	1	1	1.273
2	2	32	8	1	2	2	2	2	1	3	1	2	1	2	1	1.667
2	1	40	9	2	3	1	2	2	2	4	3	1	1	2	2	2.083
2	1	29	4	4	4	4	4	4	3	3	1	4	4	4	4	3.583
2	1	52	5	1	1	1	1	1	1	1	1	1	1	1	1	1
2	2	23	4	3	3	3	3	2	2	3	1	2	1	3	2	2.333
2	1	23	8	4	3	2	3	3	3	4	2	2	2	3	3	2.833
2	1	30	2	1	3	1	1	1	1	4	1	1	1	4	3	1.833
2	1	21	2	2	2	2	2	3	2	3	3	3	2	2	2	2.333
2	1	27	2	4	4	3	1	4	4	4	4	4	4	4	4	3.667
2	1	44	4	4	4	1	1	4	4	4	3	1	1	4	3	2.833
2	1	43	9	1	1	1	1	1	1	1	1	1	1	1	1	1
2	1	45	5	1	1	1	1	1	1	1	1	1	1	1	1	1
2	1	38	5	4	4	3	3	3	3	4	4	3	4	4	4	3.583
2	2	30	5	1	1	1	1	1	1	1	1	1	1	1	1	1
2	1	29	5	2	2	1	2	2	3	3	2	2	1	2	1	1.917
2	1	19	4	2	2	1	1	2	2	1	2	1	1	2	2	1.583
2	1	29	8	2	2	1	1	2	1	1	1	1	1	1	1	1.25
2	2	30	5	1	1	1	1	1	1	1	1	1	1	1	1	1
2	2	56	3	1	1	1	2	1	1	3	1	1	1	1	1	1.25
2	1	26	5	1	1	1	1	1	1	4	1	1	1	1	1	1.25
2	1	25	3	1	2	1	1	1	1	1	1	1	1	1	1	1.083
2	1	50	3	2	2	1	1	2	2	2	1	1	1	2	1	1.5
2	1	25	4	3	3	1	3	3	1	1	3	1	1	3	3	2.167
2	1	42	3	1	1	1	1	1	1	2	1	1	1	1	1	1.083
2	1	32	7	1	2	1	2	2	2	3	1	1	1	1	1	1.5
2	1	30	5	3	3	3	3	4	4	4	3	3	3	3	4	3.333
2	2	48	4	1	1	1	2	1	1	1	1	1	1	1	1	1.083
2	2	34	4	3	3	1	1	3	3	3	4	1	1	3	3	2.417
2	2	27	5	4	3	1	1	2	2	2	1	1	1	2	1	1.75
2	1	40	2	2	3	1	1	2	1	3	1	1	1	2	1	1.583
2	1	39	8	2	2	1	1	2	2	3	2	2	2	2	2	1.917
2	2	20	2	1	1	1	1	1	1	1	1	1	1	1	1	1
2	2	38	5	1	1	1	2	1	1	1	1	1	1	1	1	1.083
2	2	54	3	1	1	1	4	1	1	1	1	1	1	1	1	1.25
2	2	28	8	1	1	1	1	1	1	1	1	1	1	1	1	1
2	2	37	5	2	2	1	1	2	2	1	3	1	1	1	1	1.5
2	1	31	2	1	1	1	1	1	1	1	1	1	1	1	1	1
2	1	26	5	3	3	1	1	1	1	1	1	1	1	1	1	1.333
2	1	27	5	3	3	1	1	2	2	2	2	1	1	2	2	1.833
2	2	41	5	1	4	1	3	2	1	2	1	1	1	1	1	1.583
2	2	45	7	1	4	4	4	4	4	4	4	4	4	4	4	3.75
2	1	21	8	4	3	1	4	4	4	4	4	1	1	4	4	3.167
2	1	37	2	3	3	4	4	4	4	4	4	4	4	4	4	3.833
2	2	40	5	2	2	1	1	4	2	1	4	1	1	1	1	1.75
2	1	33	6	2	2	1	2	1	1	2	1	1	1	2	1	1.417
2	2	19	4	1	1	1	1	1	1	1	1	1	1	1	1	1
2	1	31	9	4	4	4	3	4	4	4	2	4	4	4	4	3.75
2	1	52	5	1	2	2	3	2	2	3	1	4	2	2	2	2.167
2	1	37	3	2	3	1	1	3	2	1	1	1	1	2	1	1.583
2	1	29	3	4	4	4	2	4	3	4	3	3	3	4	3	3.417
2	1	37	6	3	2	1	2	3	2	2	1	1	1	1	1	1.667
2	1	35	8	1	1	1	1	1	1	1	1	1	1	1	1	1
2	1	43	8	3	3	2	3	3	3	2	3	3	3	3	3	2.833
2	1	36	6	1	4	3	4	2	1	4	3	2	1	1	1	2.25
2	1	23	5	2	4	4	3	3	4	4	4	3	4	4	4	3.583
2	1	43	5	3	3	1	3	2	1	2	3	1	1	1	2	1.917
2	1	27	6	3	2	1	1	2	2	1	1	1	1	2	2	1.583
2	1	47	5
2	1	48	4	1	1	1	4	1	1	4	1	1	1	1	1	1.5
2	1	24	5	4	4	3	4	4	4	4	3	3	3	4	4	3.667
2	1	37	9	1	1	1	1	1	1	1	1	1	1	1	1	1
2	2	37	7	1	2	1	2	1	2	1	2	1	1	1	1	1.333
2	1	41	3	2	2	2	3	1	2	3	3	2	2	1	2	2.083
2	1	49	2	1	1	1	1	1	1	1	1	1	1	1	1	1
2	1	42	6	1	1	1	1	1	1	1	1	1	1	1	1	1
2	2	22	4	2	2	1	1	2	1	3	1	1	1	2	1	1.5
2	2	30	5	3	3	3	3	4	3	4	3	3	3	4	3	3.25
2	1	41	5	2	2	2	3	2	2	2	2	3	2	2	2	2.167
2	1	40	5	1	1	1	1	1	1	1	1	1	1	1	1	1
2	2	26	4	2	2	1	2	1	1	1	1	1	1	1	1	1.25
2	1	33	8	1	1	1	1	1	1	1	1	1	1	1	1	1
2	1	45	6	1	1	1	1	1	1	1	1	1	1	1	1	1
2	1	24	4	1	4	4	1	2	2	2	4	2	2	2	2	2.333
2	1	33	4	2	2	3	2	3	2	3	1	1	2	2	2	2.083
2	2	43	5	1	1	1	1	1	1	1	1	1	1	1	1	1
2	1	41	6	1	1	1	1	1	1	1	1	1	1	1	1	1
2	1	53	9	1	4	3	3	4	3	4	2	3	3	3	3	3
2	1	41	3	1	1	1	1	1	1	1	1	1	1	1	1	1
2				4	4	1	1	3	2	2	2	1	1	3	2	2.167
2	1	36	5	1	2	3	1	3	3	3	1	2	1	2	2	2
2	2	37	5	3	3	1	1	1	1	1	1	1	1	1	1	1.333
2	1	34	5	4	2	2	4	1	4	4	2	2		4	2	2.818
2	1	23	8	2	2	1	1	2	2	2	4	1	1	1	1	1.667
2	1	28	8	2	4	3	1	4	3	4	1	1	1	3	2	2.417
2	1	45	4	2	3	1	1	1	1	2	1	1	1	2	1	1.417
2	2	34	7	1	3	3	4	3	3	2	1	1	1	2	2	2.167
2	1	31	7	2	1	1	1	1	1	4	1	1	1	1	1	1.333
2	2	34	5
2	1	53	8	1	1	1	2	1	1	2	1	1	1	1	1	1.167
2	1	30	2	3	4	3	3	4	4	4	4	3	4	4	4	3.667
2	1	37	9	1	1	1	2	1	1	1	1	1	1	1	2	1.167
2	1	32	5	3	3	3	2	2	2	3	3	2	2	2	3	2.5
2	1	32	5	1	2	1	1	1	1	1	1	1	1	1	1	1.083
2	1	29	5	1	3	3	3	3	3	3	4	3	3	3	3	2.917
2	1	31	8	4	4	4	4	4	4	4	4	3	4	4	4	3.917
2	1	36	9	1	1	1	1	1	1	1	1	1	1	1	1	1
2	1	21	5	1	1	1	3	2	1	4	1	2	1	1	2	1.667
2	1	48	4	1	1	1	1	1	1	1	1	1	1	1	1	1
2	1	22	4	1	1	1	2	1	1	4	1	1	1	1	1	1.333
2	1	24	6	2	3	3	2	2	2	3	1	1	1	2	2	2
2	2	44	7	3	3	3	2	3	3	3	3	1	1	1	1	2.25
2	2	31	6	1	2	1	1	1	1	1	1	1	1	1	1	1.083
2	1	32	6	1	1	1	1	1	1	1	1	1	1	1	1	1
2	1	36	5	1	1	1	1	1	1	1	1	1	1	1	1	1
2	1	19	4	1	2	1	1	2	1	1	1	1	1	2	1	1.25
2	1	22	5	2	1	1	1	1	1	1	1	1	1	1	1	1.083
2	1	43	2	3	3	1	1	2	1	3	1	2	1	3	1	1.833
2	1	35	9	2	3	2	3	2	2	4	2	2	2	2	3	2.417
2	1	24	4	1	2	1	1	2	1	3	1	1	1	1	1	1.333
2	2	22	3	1	1	1	1	1	1	1	1	1	1	1	1	1
2	2	27	8	2	2	1	1	2	2	3	1	1	1	2	1	1.583
2	1	46	8	2	2	2	1	2	3	3	1	1	1	1	1	1.667
2	2	40	5	4	4	3	4	4	2	4	1	1	1	2	1	2.583
2	1	40	5	4	2	1	1	2	2	3	2	1	2	4	2	2.167
2	1	41	3	2	3	2	3	2	2	2	2	3	3	3	2	2.417
2	1	26	6	3	3	3	3	3	3	4	3	3	3	3	3	3.083
2	1	48	3	1	1	1	1	1	1	1	1	1	1	1	1	1
2	1	38	5	1	1	1	1	1	1	1	1	1	1	1	1	1
2	1	22	5	4	4	2	4	4	4	4	4	4	4	4	4	3.833
2	1	29	9	4	4	1	1	4	3	4	2	1	2	4	3	2.75
2	1	35	8	2	3	2	3	2	2	4	1	2	2	3	2	2.333
2	2	25	3
2	2	37	3	4	4	1	1	1	1	1	1	1	1	1	1	1.5
2	1	31	3	2	2	1	1	1	1	3	1	1	1	1	1	1.333
2	1	48	6	1	1	1	2	2	1	3	1	2	1	1	1	1.417
2	1	34	5	4	4	2	3	3	2	3	1	1	1	1	1	2.167
2	1	34	5	1	1	1	1	1	1	1	1	1	1	1	1	1
2	1	31	6	4	4	1	1	3	2	3	4	1	3	2	2	2.5
2	1	37	3	4	2	1	1	1	1	1	4	1	1	1	1	1.583
2	2	19	5	1	2	1	2	1	1	3	1	1	2	3	3	1.75
2	2	40	2	3	3	2	2	4	4	3	3	2	2	4	4	3
2	1	33	4	2	2	1	2	1	2	3	2	1	1	2	2	1.75

## Sheet: Hoja1
Variable	Original	N° vars	Short description	Answers
project_id	1	1	Project id	1 = Adaptation; 2 = Treatment
sex	1	1	senda1: sex of participant	1 = Male; 2 = Female
age	1	1	senda2: age of participant	numeric (integer)
education	1	1	senda3: level of education	1 = No education; 2 = Incomplete Primary education; 3 = Complete Primary education; 4 = Incomplete Secondary education; 5 = Complete Secondary education; 6 = Incomplete Technical Tertiary education; 7 = Complete Technical Tertiary education; 8 = Inomplete Professional Tertiary education; 9 = Complete Professional Tertiary education.
ccq{i}	1	12	ccq1 to 12 are the 12 items of the Cocaine Craving Questionnaire. Items 4 and 7 are reverse scored.
